# Supplementary material for: Development and In Vitro–In Vivo Correlation Evaluation of IMM-H014 Extended-Release Tablets for the Treatment of Fatty Liver Disease
Source: Int J Mol Sci. 2023 Aug 2;24(15):12328. doi: 10.3390/ijms241512328 (PMC10418331; doi:10.3390/ijms241512328)
Supplement: Supplementary file 1 [file ijms-24-12328-s001.zip]

Archive with 1 entries (1 files):
- ijms-2516882-supplementary.pdf
